# Supplementary material for: Trial of infographics in Northern Ireland (TINI): Preliminary evaluation and results of a randomized controlled trial comparing infographics with text
Source: Cogent Med. 2018 Jun 11;5(1):1–12. doi: 10.1080/2331205X.2018.1483591 (PMC6002148; doi:10.1080/2331205X.2018.1483591)
Supplement: Supplemental Material [file OAMD_A_1483591_SM0056.zip]

Archive with 1 entries (1 files):
- Questionnaire.docx
